# Supplementary material for: Smartphone as a Disease Screening Tool: A Systematic Review
Source: Sensors (Basel). 2022 May 16;22(10):3787. doi: 10.3390/s22103787 (PMC9145643; doi:10.3390/s22103787)
Supplement: Supplementary file 1 [file sensors-22-03787-s001.zip]

Archive with 1 entries (1 files):
- sensors-1673136-supplementary.pdf
